# Supplementary material for: Staphylococcus aureus thermonuclease NucA is a key virulence factor in septic arthritis
Source: Commun Biol. 2025 Apr 10;8:598. doi: 10.1038/s42003-025-07920-4 (PMC11986129; doi:10.1038/s42003-025-07920-4)
Supplement: Supplementary file 2 — Dataset 1 [file 42003_2025_7920_MOESM2_ESM.xlsx]

## Sheet: Fig.1a
Day/strain	NWT					∆nuc1
0	100	100	100	100	100	100	100	100	100	100
2	93.2258	99.6689	94.3574	89.5349	95.6386	95.3988	100.533	89.9054	98.4436	100.733
3	87.4194	94.702	90.9091	86.4341	92.8349	93.865	103.733	89.9054	94.1634	102.93
4	83.2258	91.0596	89.0282	83.3333	87.8505	90.184	104	83.2807	93.3852	102.564
5	80.6452	88.4106	87.1473	80.2326	86.9159	88.957	105.6	82.3344	95.7198	108.059
6	77.7419	88.0795	84.326	77.1318	82.5545	90.184	106.933	82.0189	91.4397	110.256
7	76.4516	83.7748	80.8778	71.7054	80.0623	88.957	109.6	82.0189	92.9961	112.088

## Sheet: Fig.1b
Day/strain	NWT	∆nuc1
0	0	0
2	0	20
3	40	20
4	80	20
5	100	20
6	100	20
7	100	20

## Sheet: Fig.1c
Day/strain	NWT					nuc1
0	0	0	0	0	0	0	0	0	0	0
2	0	0	0	0	0	0	0	0	1	0
3	0	1	1	0	0	0	0	0	1	0
4	3	1	3	1	0	0	0	0	2	0
5	6.5	1	3	1	1	0	0	0	2.5	0
6	6.5	1.5	3	1	1	0	0	0	2.5	0
7	6.5	1.5	3	1	2	0	0	0	3	0

## Sheet: Fig.1d
CFU/strain	NWT	nuc1
	100000000	428000
	200000000	174000
	200000000	45600000
	200000000	65000000
	10000000	300

## Sheet: Fig.1e
NWT	nuc1
3	0.5
3	0
3	1.5
3	2
3	0

## Sheet: Fig.2a
NWT	nuc1
0	0
0	0
0	0
0	0
0	0
0	0
3	0
0	0
0	0
0	0
0	0
0	0
0	0
3	0
0	0
0	0
3	0
0	0
0	0
3	0
0	0
0	0
0	0
0	0
0	0
0	0
0	0
0	0
0	0
0	0
0	0
0	0
0	0
3	0
0	0
0	0
0	0
0	0
2	0
0	0
0	0
0	0
0	0
0	0
0	0
0	3
0	0
0	0
0	0
2	0
0	0
0	0
0	0
0	0
0	0
0	0
0	0
0	0
0	0
0	0

## Sheet: Fig. 2b
NWT	nuc1
11.6	1.6

## Sheet: Fig.2d
Healthy	NWT	nuc1
0.04033	232.27	57.88
0.02711	2317.55	52.47
0.029045	613.925	102.96
0.075535	1101.79	57.64
	1697.94	52.53

## Sheet: Fig.2e
Healthy	NWT	nuc1
0	0.00953	0.013333
0	0.013034	0.008341
0	0.017107	0.028336
0	0.010392	0.011968
	0.039936	0.009989

## Sheet: Fig.2f
Healthy	NWT	nuc1
0	4819.2	1626.9
0	19230.3	1839.7
0	6687.6	6632
0	16272.2	2163.5
	51678.4	1417.1

[truncated: 12 more sheets: Fig.2g, Fig.3a, Fig.3c, Fig.4a, Fig.4b, Fig.4c, Fig.5a, Fig.5b, Fig.6a, Supplementary Figure 1c, Supplementary Figure 3a, Supplementary Figure 3b]
